# Supplementary material for: Increasing efficiency of SVMp+ for handling missing values in healthcare prediction
Source: PLOS Digit Health. 2023 Jun 29;2(6):e0000281. doi: 10.1371/journal.pdig.0000281 (PMC10309617; doi:10.1371/journal.pdig.0000281)
Supplement: S1 Table — (XLSX) [file pdig.0000281.s001.xlsx]

## Sheet: Sheet1
MNIST+		train_auroc	train_auprc	train_f1	val_auroc	val_auprc	val_f1	test_auroc	test_auprc	test_f1
standard SVM		0.9128	0.8915	0.7416	0.864	0.8701	0.6816	0.8613	0.8495	0.6676
l2-SVMp+	0.5	0.991	0.9714	0.9476	0.9527	0.9478	0.8755	0.9494	0.9384	0.8723
	0.6	0.9862	0.9656	0.9374	0.9547	0.9503	0.8764	0.9525	0.9426	0.8782
	0.7	0.9882	0.9684	0.938	0.9597	0.9557	0.8883	0.956	0.947	0.8862
	0.8	0.989	0.9687	0.943	0.9596	0.9559	0.8875	0.9564	0.9478	0.8852
	0.9	0.9884	0.9683	0.9468	0.9613	0.9573	0.8912	0.9585	0.9498	0.8916
	1	0.9862	0.9653	0.9385	0.9626	0.9591	0.8917	0.9589	0.9508	0.8923
SVMp+	0.5	1	0.98	1	0.9256	0.9224	0.5544	0.9191	0.9017	0.4923
	0.6	1	0.98	1	0.9264	0.922	0.5753	0.9202	0.9013	0.5042
	0.7	1	0.98	1	0.9249	0.92	0.6425	0.9181	0.8988	0.5895
	0.8	1	0.98	1	0.9243	0.92	0.6881	0.9164	0.8966	0.642
	0.9	1	0.98	1	0.9253	0.9205	0.6335	0.9194	0.8995	0.5781
	1	1	0.98	1	0.9231	0.9174	0.6545	0.9167	0.8943	0.5971
