# Supplementary material for: Increasing efficiency of SVMp+ for handling missing values in healthcare prediction
Source: PLOS Digit Health. 2023 Jun 29;2(6):e0000281. doi: 10.1371/journal.pdig.0000281 (PMC10309617; doi:10.1371/journal.pdig.0000281)
Supplement: S2 Table — (XLSX) [file pdig.0000281.s002.xlsx]

## Sheet: Sheet1
Group 1:73%	train_auroc	train_auprc	train_f1	val_auroc	val_auprc	val_f1	test_auroc	test_auprc	test_f1
Standard SVM	0.9251	0.9431	0.8909	0.8504	0.6549	0.7021	0.8183	0.5732	0.6523
mean imputation	0.9349	0.9493	0.9005	0.8377	0.6314	0.6986	0.8365	0.6033	0.6874
iterative imputation	0.9356	0.9495	0.8998	0.8401	0.6386	0.7024	0.8396	0.6104	0.6895
l2-SVMp+	0.8981	0.9242	0.8717	0.8478	0.9242	0.7011	0.8411	0.6082	0.6852
SVMp+	0.8825	0.9062	0.8665	0.8361	0.5793	0.7003	0.8277	0.5254	0.6865
Group 2:76%	train_auroc	train_auprc	train_f1	val_auroc	val_auprc	val_f1	test_auroc	test_auprc	test_f1
Standard SVM	0.9257	0.9399	0.8916	0.8297	0.5983	0.6629	0.8038	0.5711	0.6413
mean imputation	0.9369	0.9491	0.8997	0.8217	0.5894	0.6718	0.8365	0.6161	0.6693
iterative imputation	0.9372	0.9491	0.8988	0.8236	0.596	0.6857	0.8437	0.6297	0.6868
l2-SVMp+	0.9012	0.9237	0.8691	0.8301	0.9237	0.6851	0.8441	0.6398	0.6921
SVMp+	0.8834	0.9029	0.8629	0.8245	0.5521	0.681	0.8266	0.534	0.6924
Group 3:80%	train_auroc	train_auprc	train_f1	val_auroc	val_auprc	val_f1	test_auroc	test_auprc	test_f1
Standard SVM	0.9099	0.9234	0.8711	0.8265	0.6299	0.7012	0.8519	0.6064	0.6728
mean imputation	0.9363	0.9468	0.8948	0.8224	0.6163	0.6897	0.8623	0.6227	0.6739
iterative imputation	0.936	0.9457	0.8954	0.8286	0.6259	0.6956	0.8703	0.6348	0.6939
l2-SVMp+	0.8998	0.9179	0.8617	0.8394	0.9179	0.7137	0.8603	0.6243	0.694
SVMp+	0.8802	0.8946	0.8545	0.8299	0.6025	0.7102	0.8251	0.5115	0.6643
