# Supplementary material for: Increasing efficiency of SVMp+ for handling missing values in healthcare prediction
Source: PLOS Digit Health. 2023 Jun 29;2(6):e0000281. doi: 10.1371/journal.pdig.0000281 (PMC10309617; doi:10.1371/journal.pdig.0000281)
Supplement: S3 Table — (XLSX) [file pdig.0000281.s003.xlsx]

## Sheet: Sheet1
Group 1:66%	train_auroc	train_auprc	train_f1	val_auroc	val_auprc	val_f1	test_auroc	test_auprc	test_f1
Standard SVM	0.8279	0.7751	0.7517	0.5945	0.5764	0.7161	0.5245	0.5465	0.7052
mean imputation	0.9758	0.9664	0.9204	0.5439	0.5439	0.6998	0.5269	0.5461	0.7006
iterative imputation	0.9752	0.966	0.9209	0.5564	0.5592	0.7068	0.5465	0.5639	0.7013
l2-SVMp+	0.7223	0.5922	0.5945	0.5723	0.5922	0.705	0.5643	0.5729	0.709
Group 2:70%	train_auroc	train_auprc	train_f1	val_auroc	val_auprc	val_f1	test_auroc	test_auprc	test_f1
Standard SVM	0.7824	0.6994	0.7302	0.6035	0.5851	0.7289	0.5335	0.5314	0.6957
mean imputation	0.9773	0.9686	0.9191	0.5217	0.54	0.7045	0.5503	0.542	0.6903
iterative imputation	0.9764	0.9679	0.9198	0.5343	0.5483	0.7132	0.5624	0.5586	0.6922
l2-SVMp+	0.7329	0.6117	0.6074	0.5647	0.6117	0.7113	0.5654	0.5669	0.7009
Group 3:75%	train_auroc	train_auprc	train_f1	val_auroc	val_auprc	val_f1	test_auroc	test_auprc	test_f1
Standard SVM	0.7751	0.6896	0.7034	0.604	0.5766	0.6995	0.5361	0.5437	0.7075
mean imputation	0.976	0.967	0.9106	0.5392	0.5372	0.6912	0.5461	0.5507	0.7029
iterative imputation	0.9759	0.967	0.9095	0.5537	0.5541	0.6913	0.556	0.5616	0.7012
l2-SVMp+	0.7487	0.6482	0.6333	0.566	0.6482	0.6893	0.5962	0.5977	0.7142
